# Supplementary material for: Altered Signaling and Desensitization Responses in PTH1R Mutants Associated with Eiken Syndrome
Source: Commun Biol. 2023 Jun 2;6:599. doi: 10.1038/s42003-023-04966-0 (PMC10238420; doi:10.1038/s42003-023-04966-0)
Supplement: Supplementary file 4 — Supplementary Data 1 [file 42003_2023_4966_MOESM4_ESM.xlsx]

## Sheet: Plasmids Peptides
plasmid DNA
TG-945 -PTH1R-HA-WT
TG-946 hPTH1R-HA-R485X
TG-947 hPTH1R-HA-E35K
TG-948 hPTH1R-HA-Y234S
TG-950 hPTHR1-HA-H223R
TG-738 pCDNA3.1
TG-951 hPTH1R-HA-E546X
TG-815 bArr2YFP
TG-737 -ratPTH1R-PD (7xSer-->A)
TG-742 -ratPTH1R
Ligands
TG-2171 hPTH(1-34)
TG-2011 hPTHrP(1-36)
TG-2143 Ile5-PTHrP(1-36)
TG-1782 Nle8,Y36,LA-PTH
TG-1388-Y36-PTHrP(1-36)NH2
TG- 779 Nle8,Y15-M-PTH(1-15)
TG-1837 LA-PTH
TG- 2017 TMR-Nle-rPTH(1-34)
TG-1589 TMR-PTHrP(1-36)
TG-1922 TMR-Ile5-hPTHrP(1-36)

## Sheet: FIg 1C
Fig 1 anti-HA-AlexF488 binding--Flow cytometry		Fold cDNA	pCDNA	WT	R485X	E35K	Y134S	H223R
		1	1	24.81	13.69	24.63	6.36	5.76
Prism File: Flow cyto.n=6.b.1.9.23_03.01.23		2	1	58.89		69.71	17.27	17.38
		3	1	51.93	35.46	50.88	37.92	18.43
		4	1	27.9		22.55	18.28	9.67
		5	1	70.78	49.5	55.97	14.92	23.38
		6	1	25.7	17.73	19.31	3.79	5.71

## Sheet: Fig 2
Fig 2 Glosensr cAMP
2A
Prism File:		prerun.n6%.WT
GS22A.cAMP.Prerun.PD 08.19.22.c.		945% per date.avg	pcDNA3.1		Wild-Type		R485X		E35K		Y134S		H223R
		0	32	2	38	2	123	9	42	2	36	2	145	9
		2	32	2	47	2	313	18	60	2	49	2	274	14
		4	32	2	58	2	463	23	84	3	63	2	389	18
		6	31	2	70	3	565	25	102	4	77	3	489	24
		8	32	1	82	3	635	26	125	5	90	4	595	30
		10	35	1	89	3	683	27	140	6	102	5	677	35
		12	34	2	99	3	716	27	163	6	108	4	756	40
2B
Prism File:
Basal.cAMP.n6_08.19.22		prerun.n3.%WT
		RAW	pcDNA3.1		Wild-Type		R485X		E35K		E546X		rP1R-WT		rP1R-PD
		1	15	5	15	5	34	11	18	8	15	6	15	5	24	5
		2	15	4	19	5	60	15	23	8	19	5	18	4	38	6
		3	16	5	25	4	91	18	30	10	24	5	22	4	58	8
		4	15	4	32	5	128	19	37	11	31	5	29	6	81	9
		5	16	5	37	5	164	17	46	14	35	5	33	7	105	11
		6	16	4	42	5	205	16	54	16	41	5	39	10	130	14
		7	18	5	49	5	246	15	62	18	47	6	43	12	156	15
		8	19	5	55	7	284	19	69	19	55	7	49	13	180	17
		9	19	5	60	7	323	28	81	23	60	8	52	14	206	22
		10	21	6	66	6	362	36	87	24	64	7	57	15	232	24
		11	21	6	72	5	399	44	96	25	69	8	62	17	253	29
		12	22	7	77	5	432	52	103	26	74	8	64	18	274	32
		13	23	7	82	3	462	61	111	27	79	8	68	17	294	37
		14	23	7	87	3	493	71	116	29	84	8	73	18	314	39
		15	25	8	92	3	520	78	123	30	88	9	73	19	333	43
		16	26	9	97	2	544	85	130	31	91	9	77	19	347	46
2C
Prism File:
Arrestin-basal.cAMP.n3_08.19.22.c		PTH1R+/-arrestin.cps.n=3	WT+cDNA		R485X+cDNA		H223R+cDNA		WT+Barrestin		R485X+Barrestin		H223R+Barrestin
		0	228	36	900	115	800	97	172	23	301	35	673	80
		2	448	79	2242	237	1508	138	265	31	608	61	1165	91
		4	550	86	3294	314	2010	154	340	38	790	75	1499	97
		6	682	98	4000	365	2374	166	443	41	929	83	1817	106
		8	740	97	4493	396	2597	172	533	52	1012	86	2137	133
		10	843	108	4853	406	2873	183	592	56	1086	86	2423	152
		12	923	120	5036	397	3075	193	620	57	1179	82	2696	172

## Sheet: F3A-C
Fig 3 Glosensr cAMP		3A	PTH(1-34) %wt, n5	Wild-Type		R485X		E35K		Y134S		H223R			PTHrP(1-36) %wt, n5	Wild-Type		R485X		E35K		Y134S		H223R
			-12	0	0	3	1	0	0	0	0	2	0		-12	0	0	3	1	1	0	0	0	1	0
			-11	8	1	22	5	9	1	6	1	2	0		-11	8	4	18	5	5	2	1	0	2	1
			-10.5	20	3	36	9	26	5	19	4	2	1		-10.5	17	4	31	6	18	5	6	1	2	0
			-10	43	6	49	11	45	8	42	8	4	1		-10	36	4	48	9	41	5	21	3	3	1
			-9.5	63	7	63	11	65	11	64	10	8	1		-9.5	52	2	61	9	64	4	42	5	5	1
			-9	75	8	74	15	81	15	75	12	18	2		-9	66	4	66	15	87	6	65	4	12	3
			-8.5	101	6	79	15	101	13	86	8	30	3		-8.5	83	9	73	13	92	11	76	6	21	3
			-8	102	6	82	13	99	12	100	12	41	5		-8	95	3	77	11	97	6	86	3	29	3
			-7.5	103	4	81	12	105	7	100	8	51	9		-7.5	90	6	73	10	97	7	93	4	38	3
			-7	106	6	85	12	109	4	95	5	47	7		-7	107	3	80	10	104	6	98	7	42	5
			-6.5	98	3	74	8	105	3	93	8	45	4		-6.5	96	2	73	5	103	2	91	4	38	4
			-6	82	3	70	9	91	8	84	4	46	6		-6	80	4	63	9	89	9	86	8	38	6
		3B	Add PTH-8.5n4e	945		946		947		948		950			Add rP-8.5%WT n4e	945		946		947		948		950
			0	4	1	6	1	6	1	6	2	4	1		0	6	2	7	3	7	3	7	3	5	2
			2	23	3	21	3	26	4	26	4	14	3		2	27	3	24	4	32	4	30	5	15	3
			4	44	5	37	6	48	7	46	7	22	4		4	50	3	43	4	59	5	53	8	22	5
			6	61	6	51	8	65	9	61	7	26	5		6	67	4	57	5	79	5	69	9	26	7
			8	73	5	60	9	76	10	72	7	28	6		8	79	4	67	5	93	5	80	10	28	8
			10	82	4	67	11	85	10	79	6	29	7		10	88	3	75	6	103	5	87	11	29	8
			12	88	4	72	12	90	10	84	6	29	7		12	93	3	80	7	108	5	91	11	29	8
			14	93	3	75	12	95	10	87	5	29	7		14	96	2	82	8	112	6	92	11	29	8
			16	95	2	77	13	98	10	89	4	29	8		16	97	1	84	9	113	6	93	11	28	8
			18	97	1	79	14	100	10	91	4	28	8		18	98	1	85	10	114	7	92	11	28	7
			20	99	1	80	14	101	10	92	3	28	8		20	97	2	85	11	113	7	91	10	27	7
			22	99	1	80	15	101	11	92	3	27	8		22	97	3	84	11	112	8	89	11	26	7
		3C	Wash PTH-8.5%945.n4e	945		946		947		948		950			rpWash-8.5%WT.n4e	945		946		947		948		950
			0	92	7	74	21	101	18	86	8	17	7		0	72	11	66	15	90	14	65	10	15	5
			2	91	5	77	19	101	20	83	8	16	7		2	81	6	77	10	95	11	66	13	15	5
			4	91	5	80	19	99	19	80	8	15	7		4	85	4	83	8	94	11	60	14	13	4
			6	90	4	81	18	98	19	77	7	13	6		6	88	4	88	7	90	13	51	14	12	4
			8	88	5	81	18	96	19	73	7	12	6		8	88	6	91	7	83	14	42	13	11	3
			10	87	5	81	18	93	18	69	7	11	6		10	88	8	92	8	75	15	34	10	10	3
			12	84	6	80	18	90	18	65	7	11	6		12	88	10	93	10	67	15	27	9	9	3
			14	83	7	79	18	87	18	61	8	10	6		14	87	11	94	12	58	14	21	7	8	3
			16	80	8	78	18	84	17	56	8	10	6		16	86	13	94	14	50	14	17	7	8	3
			18	78	9	76	18	82	18	53	9	9	6		18	84	14	93	15	44	14	15	6	8	3
			20	75	10	74	18	79	18	49	9	9	6		20	83	15	92	17	39	14	12	5	7	3
			22	73	11	72	18	76	18	45	10	9	6		22	81	16	91	18	35	14	11	5	7	3
			24	71	12	71	18	73	18	42	11	8	6		24	79	17	89	20	32	13	10	5	7	2
			26	69	13	69	18	70	18	39	11	8	6		26	77	17	88	20	29	13	9	4	7	3
			28	66	14	67	18	67	18	36	12	8	6		28	74	18	86	21	27	12	9	4	7	2
			30	64	15	64	18	65	19	34	12	8	6		30	72	18	83	22	25	12	8	4	7	2
			32	61	15	62	18	62	19	31	12	8	6		32	70	18	81	22	24	11	8	4	6	2
			34	59	16	60	18	59	19	29	12	7	6		34	67	18	79	22	23	11	7	3	6	2
			36	57	17	58	18	56	19	27	12	7	6		36	64	18	77	22	22	11	7	3	6	2
			38	55	17	56	19	54	19	25	12	7	6		38	62	18	74	22	21	10	7	3	6	2
			40	52	18	54	18	52	20	24	12	7	6		40	60	18	72	22	20	10	6	3	6	2
			42	49	18	50	17	48	19	22	12	7	6		42	57	17	70	22	19	10	6	3	6	2
			44	48	19	49	17	46	19	21	12	7	5		44	55	17	68	22	18	9	6	3	6	2
			46	46	19	47	17	44	19	20	12	6	5		46	53	17	65	21	18	9	6	3	6	2
			48	44	19	45	17	43	19	19	12	6	5		48	51	16	64	21	17	9	6	3	6	2
			50	43	19	43	16	41	19	18	11	6	5		50	48	16	62	21	17	9	6	3	6	2
			52	41	19	41	16	39	19	17	11	6	5		52	46	15	60	20	16	8	6	3	6	2
			54	39	19	39	15	37	18	16	10	6	5		54	44	15	58	20	16	8	6	3	6	2
			56	38	19	38	15	36	18	16	10	6	5		56	42	15	56	19	15	8	6	3	6	2
			58	37	20	36	15	34	18	15	10	6	5		58	41	14	55	19	15	8	6	3	6	2
			60	36	19	34	14	33	17	14	10	6	5		60	39	14	53	19	15	7	6	3	6	2
			62	35	19	33	14	32	17	13	9	6	5		62	37	13	52	18	15	7	5	3	6	2
			64	34	19	32	14	31	17	13	9	5	5		64	36	13	50	18	14	7	5	3	6	2
			66	32	19	30	13	30	17	12	9	5	5		66	34	13	48	17	14	7	5	3	6	2
			68	32	19	29	13	29	16	12	8	5	5		68	33	12	47	17	14	7	5	3	6	2
			70	31	19	28	12	28	16	11	8	5	5		70	32	12	46	16	13	7	5	3	6	2
			72	30	19	27	12	27	16	11	8	5	4		72	30	12	44	16	13	6	5	3	5	2
			74	29	18	26	12	26	15	10	7	5	4		74	29	11	43	16	13	6	5	3	6	2
			76	28	18	24	11	25	15	10	7	5	4		76	28	11	42	15	12	6	5	3	6	2
			78	27	18	24	11	24	15	10	7	5	4		78	27	11	40	15	12	6	5	3	5	2
			80	27	18	23	11	23	15	9	7	5	4		80	26	10	40	14	12	6	5	3	5	2
			82	26	18	22	11	23	15	9	7	4	4		82	25	10	38	14	12	6	5	2	5	2

## Sheet: Fig3D
Fig 3 Glosensr cAMP		3d	945	2011 -8.0M		2143 -8.0M			946	2011 -8.0M		2143 -8.0M			947	2011 -8.0M		2143 -8.0M			948	2011 -8.0M		2143 -8.0M
			0	48.6	8.4	51.7	16.6		0	35.9	1.5	38.2	14		0	70.4	4.8	39.5	12.8		0	82.3	6.1	40.4	10.7
			2	70.5	4.1	68.8	12.1		2	56	4.3	56.7	10.6		2	93.5	3.4	57.4	9.1		2	97.6	2.4	58.5	7.5
			4	82.4	2.3	77.9	9		4	67.8	7.2	68.3	7.9		4	94.5	3.5	68.2	7.1		4	85.2	2	68.4	5.6
			6	89.3	1.5	83.5	6.8		6	76.1	9.1	76.2	5.9		6	88.5	4	76.1	5.6		6	68.3	1	75.1	4.1
			8	93.7	1.5	87.8	5.3		8	80.9	9.9	81.4	4.8		8	80.6	5.5	81.4	4.5		8	54.2	3.5	80.3	3.4
			10	96.2	1.4	91.2	4.2		10	84.8	10.2	85.5	4.2		10	73.8	6.8	85.9	3.6		10	43.9	4.9	85.2	2.7
			12	97.8	1.3	92.8	3.4		12	87.2	10.1	89.1	3.6		12	67.8	7.6	89.6	2.6		12	37.2	5	88.6	1.9
			14	99.1	0.9	95.1	2.5		14	88.9	9.7	91.6	3.6		14	62.5	7.8	92.6	2		14	32.5	5	91.8	1.5
			16	99	0.4	96.4	1.8		16	90.2	9.5	92.8	3.2		16	58.2	8	95.3	1.4		16	28.7	4.7	94.6	1.4
			18	98	0.9	97.5	1.6		18	90.9	8.4	93.9	3.8		18	54.4	8.3	97	0.9		18	26.3	4.5	96.8	1.2
			20	97.5	1.5	97.9	1.4		20	91	8	94.7	3.9		20	51	7.7	98.5	0.8		20	24.5	4.1	97.6	1.1
			22	96.3	2.2	97.8	1.2		22	90.7	7.1	95	4.2		22	47.6	7.9	98.9	0.4		22	22.6	3.9	98.7	0.9
			24	94.5	3.1	97.5	1.5		24	90	6.4	95	4.3		24	45	7.9	99.7	0.3		24	20.8	3.4	99.2	0.6
			26	93	4.1	97.1	1.9		26	89.2	5.3	95.3	4.6		26	42.3	7.7	99.7	0.2		26	19.9	3.2	99.6	0.2
			28	91.1	4.8	96.1	1.8		28	88.9	4.8	94.4	5		28	40	7.6	99.2	0.8		28	18.8	3	99.1	0.4
			30	88.9	5.2	95.9	1.9		30	87.7	4	93.8	5		30	38.1	7.4	99.3	0.6		30	18.1	2.9	98.4	1
			32	86.7	6	94.7	2.5		32	86.6	3.2	93.6	5.3		32	36.5	7.2	98.5	1.2		32	17.3	2.7	98.3	1.4
			34	84.3	6.8	93.5	2.9		34	85.1	2.4	92.8	5.4		34	34.8	6.9	97.7	1.2		34	16.9	2.4	97.4	1.5
			36	82.1	7.3	92.1	2.6		36	84.1	2	92.2	5.5		36	33.4	6.9	96.7	1.4		36	16.3	2.2	96.4	1.9
			38	80.1	7.7	91.3	2.8		38	82.7	1.2	91.1	6.2		38	31.9	6.6	95.9	1.8		38	15.8	2.4	95.7	2.3
			40	77.3	8.4	90	2.7		40	81.2	1.2	90	6.2		40	30.3	6.6	95.1	2.2		40	15.2	2.2	94.4	2.7
			42	75.1	8.9	88.7	2.9		42	79.7	1.8	89	6.6		42	29.3	6.4	94	2.4		42	15.2	2.2	93.6	3
			44	72.3	9.5	87.1	3		44	78.2	2	88.4	6.4		44	28.3	6.3	92.1	2.9		44	14.8	2.2	92.3	3.5
			46	70.2	9.8	85.7	3.2		46	77	2.7	87.2	6.4		46	27.2	6.2	91.2	2.9		46	14.4	2.3	90.7	3.5
			48	67.9	9.8	84.8	3.1		48	75.4	3.3	85.9	6.5		48	25.8	6.4	90.1	3		48	14.4	2.3	89.8	3.7
			50	65.6	10.5	83.8	3.1		50	74.2	3.6	84.7	6.8		50	25.4	6.3	88.5	3.4		50	13.9	2.3	88.3	4.1
			52	63.2	10.7	81.9	3.1		52	72.6	4.2	84	7.2		52	24.3	6.3	87.3	3.7		52	13.7	2.6	87.2	4.1
			54	61.2	11.1	81.2	3.3		54	71.7	4.7	82.9	7.4		54	23.8	6.1	85.9	3.9		54	13.6	2.6	86.2	4.3
			56	58.9	11.1	79.6	3.3		56	70	5.3	81.8	7.4		56	23	6.2	84.8	3.9		56	13.5	2.6	84.9	4.7
			58	56.7	11	77.7	3.2		58	68.5	5.7	81	7.7		58	22.4	6.1	83.4	4.3		58	13.4	2.8	83.3	4.9
			60	54.7	11.3	77	3.3		60	67.1	6	79.5	7.5		60	21.6	6.2	81.9	4.3		60	13.2	3	81.8	4.9
			62	52.9	11.3	75.7	3.5		62	65.6	6.7	78.7	7.5		62	21.3	6.1	80.7	4.4		62	13.1	3	81	4.8
			64	50.5	11.3	74.2	3.5		64	64.2	6.8	77.3	7.9		64	20.6	6.2	78.8	4.6		64	13.1	3.1	79.2	5
			66	48.5	11.2	73.3	3.1		66	63	7.3	76.3	7.7		66	20.3	6.3	77.4	4.5		66	13.3	3.2	78.3	4.8
			68	46.7	11.4	72.2	3.5		68	61.7	7.6	75.7	7.7		68	19.8	6.1	76.2	4.5		68	13.2	3.3	76.9	5.1
			70	45.2	11.4	71	3.1		70	60.4	7.9	74.6	7.8		70	19.4	6.2	75	4.7		70	13.2	3.4	76	4.9
			72	43.4	11.3	70.1	3		72	59.2	8.3	73.8	8.2		72	19.4	6.1	73.4	4.7		72	13.1	3.5	74.8	5.2
			74	41.8	11.2	68.6	3.2		74	58.3	8.5	72.6	7.9		74	18.9	6.3	72	4.6		74	13.4	3.6	73.6	5.3
			76	40	11.2	67.7	3		76	56.9	8.8	71.9	8.1		76	18.6	6.1	71.1	4.5		76	13.4	3.7	72.3	5
			78	38.6	11	66.6	3.1		78	55.5	9.1	70.6	8.2		78	18.3	6.1	69.1	4.5		78	13.7	3.7	71.4	4.7
			80	37.1	10.7	65.9	2.7		80	54.6	9.2	69.6	8		80	18.2	6.1	67.9	4.2		80	13.7	4	70	5
			82	35.5	10.8	64.5	2.9		82	53.5	9.3	68.5	8.1		82	17.8	6.1	66.2	4.5		82	13.8	4.1	68.9	5
			84	34	10.5	63.6	2.8		84	52.6	9.6	68.1	8		84	17.8	6	65.4	4.4		84	13.5	4.1	67.9	5
			86	32.6	10.4	62.7	2.7		86	51.8	9.7	66.8	7.9		86	17.3	6	64.1	4.1		86	13.7	4.1	66.6	4.7
			88	31.3	10.1	61.7	2.7		88	50.3	9.8	65.8	7.8		88	17.2	5.9	62.8	4.1		88	14	4.5	65.6	4.6
			90	30.1	10	60.8	2.6		90	49.4	10	65	8.1		90	17	6	61.7	3.7		90	14	4.3	64.8	4.5
			92	29.1	9.9	59.9	2.5		92	48.6	10.3	64.4	7.8		92	16.8	6	60.2	3.8		92	14.2	4.4	63.8	4.5
			94	27.8	9.6	59.1	2.5		94	47.5	10.3	63.3	7.9		94	16.5	5.9	59	3.6		94	14	4.6	62.8	4.4
			96	26.8	9.5	58.3	2.3		96	46.5	10.3	62.6	7.8		96	16.3	5.8	57.7	3.5		96	14.3	4.5	61.1	4.3
			98	25.8	9.2	57.2	2.4		98	45.6	10.2	61.6	8		98	16.1	6	56.4	3.4		98	14.4	4.5	60.8	3.9
			100	24.8	9	56.5	2.1		100	44.9	10.3	60.8	7.6		100	16	5.8	55.4	3.1		100	14.6	4.7	59.7	4
			102	23.7	8.7	55.6	2.1		102	43.7	10.5	60.1	7.6		102	15.7	5.7	54.1	3		102	14.8	4.7	58.9	3.8
			104	22.7	8.4	55.1	2.2		104	43.1	10.4	59.5	7.7		104	15.7	5.7	53	2.7		104	15	4.7	57.7	3.7
			106	22	8.2	54.1	2		106	42.1	10.4	58.7	7.6		106	15.5	5.6	51.9	2.6		106	14.8	4.8	56.6	3.6
			108	21.1	8.1	53.5	2.1		108	41.2	10.5	57.5	7.6		108	15.5	5.6	50.7	2.5		108	15.1	5	56.4	3.3
			110	20.3	7.8	52.8	1.9		110	40.5	10.3	57.2	7.6		110	15.4	5.6	49.6	2.2		110	15.2	4.9	55.3	3
			112	19.6	7.6	52.2	2.2		112	39.7	10.4	56.2	7.4		112	15	5.6	48.2	2.1		112	15.2	4.9	54.6	3
			114	18.7	7.3	51.7	2.1		114	38.9	10.4	55.6	7.3		114	14.8	5.5	47.3	1.8		114	15.2	4.9	53.7	2.9
			116	17.9	7	50.9	2		116	38.1	10.2	54.8	7.2		116	15	5.3	46.4	1.6		116	15.3	5	53	2.7
			118	17.2	6.8	50.2	2.2		118	37.4	10.2	54.2	7.2		118	14.7	5.3	45.3	1.3		118	15.6	5	52.2	2.4
			120	16.8	6.6	49.8	2.2		120	36.5	10.2	53.6	7.1		120	14.8	5.1	44.6	1.1		120	15.5	5	51.6	2.2

## Sheet: Fig4
	Fig 4 Binding
	vs 125I-LA-PTH, -PTHrP(1-36
	4A		PTHrP	vector	Wild type	R485X	E35K	Y134S	H223R	R150C
	Prism file			738
	Binding.Acid.wash.Eiken.cmb.05.06.22.tg.11.09.22		2/10/22	599.667	3762.33	3354.67	1898.67	1322.67	2960.33	3254.33*
			2/24/22	1589.33	2465.67	2438.33	1878	1872.67	2508.33	2552*
			3/3/22	695.5	3748	3778	1920	1883	3622	3590.67*
	4B
	Prism file
	GS22a.Binding.WCdoseRsp.cmb.11.09.22.e		LA-PTH	NSB	Wild type	R485X	E35K	Y134S	H223R
			2/11/22	755	4086	5722	4749	5117	6650
			2/18/22	1385	8242	8307	7322	7864	8874
			2/24/22	2716	7077	6808	6055	5710	5787
			3/3/22	1260	11516	9974	8706	9070	11567
	4C
	Prism file
	GS22a.Binding.WCdoseRsp.cmb.11.09.22.e		1782 SB%WT n4	Wild-Type		R485X		E35K		Y134S		H223R
			-11	100	7	100	5	95	7	114	4	96	1
			-9	103	4	102	2	103	4	108	5	94	8
			-8.5	107	9	91	8	92	6	96	4	59	8
			-8	79	6	65	7	81	11	75	6	35	5
			-7.5	60	4	37	4	57	9	64	6	24	5
			-7	42	7	38	8	34	5	50	2	17	2
			-6.5	37	3	22	2	22	1	44	2	7	2
			-6	23	5	16	1	9	4	27	3	3	3

## Sheet: ImageJ Fig 5.6.
	Image J
	Fig 5B
	Prism file:	n=5	WT	R485X	E35K	Y134S	H223R
	GBR24.ImageJ.Eiken_All_02.24.23.c2.h	1	68	0	39	38	24
	Barr2YFP clusters	2	51	0	21	9	27
	-PTH-TMR	3	43	0	24	56	31
	n=5 cells	4	37	0	21	36	15
		5	32	0	20	51	11
	Fig 6B
	Prism file:	n=5	WT	R485X	E35K	Y134S
	GBR24.ImageJ.Eiken_All_02.24.23.c2.h	1	39	0	0	0
	Barr2YFP clusters	2	35	0	0	0
	-PTHrP-TMR	3	54	0	0	0
	n=5 cells	4	36	0	0	0
		5	84	0	0	0
	Fig 6D
	Prism file:
	GBR24.ImageJ.Eiken_All_02.24.23.c2.h		WT	R485X	E35K	Y134S
	Barr2YFP clusters	n=5	33	0	37	38
	Ile5-PTHrP-TMR	2	48	0	24	50
	n=5 cells	3	26	0	45	25
		4	47	0	29	21
		5	12	0	18	15

## Sheet: BRET.Fig 5.6
Fig 5C			cmb.n5.fold.CAAX
BRET bArr2/FYVE/CAAX/ PTH			PTH(1-34) cpmax, n5. Fold change
			Wild-Type		R485X		E35K		Y134S		H223R		pcDNA3.1
		-9.5	1	0.141637	1	0.244243	1	0.1449	1	0.15637	1	0.073227	1	0.0258401
		-9	1.30308	0.232686	1.22311	0.28842	1.42767	0.403799	1.18796	0.319631	1.16211	0.217032	0.978912	0.0797149
		-8.5	1.44155	0.320591	1.06555	0.0118422	1.25392		1.12559		1.08358	0.0512489	1.10559	0.178247
		-8	2.90331	0.68047	1.61302	0.359971	3.48237	0.967097	1.53898	0.335932	2.04604	0.385486	1.23311	0.211308
		-7.5	4.46177	1.46737	1.93913	0.602651	4.74835	1.46745	2.73744	1.16864	2.60198	0.676213	1.08564	0.0637148
		-7*	2.677062871*	0.245371238*	1.50235121*	0.139510663*	2.841821434*		2.452690709*		1.81077133*	0.051131471*	1.071964342*	0.00520199*
		-6.5	5.04199	1.44335	2.56925	1.09681	5.44036	1.77334	3.95115	1.70388	2.63135	0.697164	1.17081	0.250021
		-6	5.18775	1.55872	2.86612	1.3163	5.63883	1.95027	4.11904	1.72901	2.55077	0.663044	1.10496	0.292233
			PTH(1-34) cpmax, n3. Fold change
			cmb.n3.fold.FYVE
			Wild-Type		R485X		E35K		Y134S		H223R		pcDNA3.1
		-9.5	1	0.0341677	1	0.10104	1	0.0645611	1	0.004946	1	0.0428833	1	0.0258401
		-9	1.09836	0.050282	0.984078	0.0974337	0.883484	0.00157014	1.09147	0.121322	0.982982	0.204598	0.978912	0.0797149
		-8	1.23151	0.133061	0.990461	0.0687261	1.34047	0.349957	0.969947	0.121867	1.11928	0.0952673	1.10559	0.178247
		-7.5	1.98126	0.139595	1.10123	0.0883777	2.22808	0.00863423	1.79648	0.540458	2.18016	0.300631	1.23311	0.211308
		-6.5	5.03822	0.764605	1.34595	0.118375	5.28594	0.273602	4.47701	0.275486	3.65998	0.27029	1.08564	0.0637148
		-6	5.71088	0.786884	1.28498	0.159181	5.5434	0.172043	4.99496	0.658468	3.90955	0.459244	1.071964342*	0.00520199*
			T13 CAAX
Fig 6 e.f. BRET			PTH(1-34)		PTHrP(1-36)		Ile5-PTHrP(1-36)
E35K/bArr2/FYVE/CAAX/ PTH,PTHRP/Ile5		-6	0.138271	0.00937589	0.126202	0.00215394	0.115691	0.0149156
		-6.5	0.134056	0.014069	0.117009	0.0151977	0.115384	0.0062289
		-7	0.139005	0.00272429	0.103063	0.00287513	0.134985	0.0177862
		-7.5	0.122469	0.00483843	0.0533872	0.0008411	0.103447	0.0207507
		-8	0.0628353	0.0200791	0.0254195	0.00146914	0.0569942	0.00144247
		-8.5	0.0414702	0.00095123	0.0253866	0.00231995	0.0491541	0.00264928
		-9	0.0257911	0.00135883	0.0264204	0.00377088	0.0385567	0.00057804
		-9.9	0.0270326	0.00089717	0.0234219	0.00060556	0.0224008	0.0037139
			T13 FYVE
			PTH1-34 FYVE		PTHrP1-36 FYVE		Ile5-PTHrP1-36 CAAX
		-6	0.0625014	0.00451426	0.0586481	0.0052166	0.0732662	0.00131565
		-6.5	0.0746976	0.0111316	0.0526211	0.00697358	0.0608208	0.00446191
		-7	0.057518	0.0091316	0.0470782	0.00387559	0.0625749	0.00010591
		-7.5	0.0559521	0.00679068	0.0229468	0.00070316	0.0577346	0.00800539
		-8	0.036881	0.00390136	0.0168483	4.2494e-06	0.0312387	0.00759001
		-8.5	0.0238884	0.0027869	0.0187211	0.00476928	0.0271627	4.6062e-05
		-9	0.0191883	0.0018598	0.0156112	0.00039256	0.0201433	0.00085827
		-9.9	0.0162808	0.00281328	0.017019	0.00028015	0.0184138	0.00113315

## Sheet: Fig 7 a
Fig 7a Desensitization/Rechallenge		T min	945-2171-		945-2011		945-1837		946-2171-		946-2011		946-1837		947-2171-		947-2011		947-1837		948-2171-		948-2011		948-1837
		0	35	6.76	45	8.99	32	6.02	30	5.89	29	6.17	31	6.39	40	7.29	66	10.04	30	5.87	67	9.91	79	9.87	33	6.56
%Max.WashOut.preLig1.n4		2	52	6.11	65	8.18	47	5.79	50	5.82	48	5.83	49	6.49	60	5.25	89	5.1	46	5.31	88	4.81	97	1.1	49	5.77
		4	63	4.75	77	6.31	57	5.17	62	4.7	62	4.99	60	5.74	72	3.21	96	2.01	57	4.37	94	1.6	91	4.4	59	4.78
		6	72	3.66	86	4.32	65	5	72	3.87	74	4.2	68	5.15	81	1.79	93	5.71	65	4.06	96	1.52	77	5.94	68	4.37
		8	79	2.92	93	2.88	72	4.77	80	3.27	83	3.44	75	4.67	88	1.41	86	7.39	73	4.18	97	2.1	63	6.19	75	4.31
		10	85	2.62	97	1.61	78	4.7	86	2.8	88	2.92	80	4.48	93	1.39	79	7.9	79	4.21	96	2.27	52	6.78	80	4.53
		12	89	2.42	99	1.04	83	4.56	91	2.46	93	2.51	84	4.2	96	1.18	71	7.56	83	4.13	95	2.35	43	6.28	85	4.5
		14	93	2.28	100	0.23	87	4.43	94	2.22	96	2	88	4	98	1.07	64	7.25	87	4.09	94	2.23	37	6.01	89	4.38
		16	95	1.79	99	0.44	90	3.99	97	1.75	97	1.49	90	3.61	99	0.79	58	6.38	90	3.79	92	2.34	32	5.86	92	3.97
		18	97	1.64	98	0.71	92	3.71	98	1.49	98	1.04	92	3.45	99	0.35	53	5.87	93	3.62	89	2.85	28	5.42	93	3.65
		20	98	1.3	96	1.07	94	3.34	99	1	98	0.48	94	3.05	98	0.63	49	5.13	94	3.2	86	3.09	26	5.03	95	3.22
		22	99	1.13	94	1.16	96	2.96	99	0.76	98	0.67	95	2.7	97	1.07	46	4.68	95	2.81	83	3.32	23	4.59	96	2.8
		24	99	0.74	91	1.67	97	2.46	98	0.82	97	1.2	96	2.39	96	1.56	43	4.22	97	2.4	81	3.87	22	4.38	97	2.34
		26	98	0.62	89	1.73	97	2.14	97	1.18	96	1.86	97	2.01	95	1.9	40	3.69	97	1.96	78	4.09	21	4.12	97	1.83
		28	98	0.37	86	1.94	98	1.78	96	1.68	94	2.34	97	1.63	93	2.35	38	3.27	97	1.68	75	4.25	20	3.72	97	1.45
		30	97	0.83	83	2.14	98	1.38	95	2.05	93	2.94	97	1.35	92	2.77	36	3.02	98	1.3	73	4.39	19	3.4	97	1.18
		32	97	0.84	80	2.34	98	1.02	94	2.62	92	3.43	97	1.27	90	3.13	35	2.57	97	1.15	71	4.82	19	3.26	97	0.92
		34	96	1.25	77	2.31	97	0.73	92	3.04	90	3.9	97	1.14	88	3.69	34	2.42	97	1.05	68	4.75	18	3.18	97	0.97
		36	94	1.56	75	2.55	97	0.56	90	3.42	88	4.35	97	1.34	87	3.87	33	2.22	97	1.43	66	5.03	18	2.89	96	1.18
		38	94	1.85	72	2.57	97	0.73	89	3.78	86	4.68	96	1.44	85	4.21	32	2.08	96	1.78	63	5.09	18	2.78	96	1.59
		40	92	2.17	69	2.7	96	1.05	87	4.08	85	5	96	1.85	82	4.46	31	2.01	96	2.15	61	5.27	18	2.68	96	1.78
		42	91	2.61	67	2.85	95	1.39	85	4.56	83	5.33	96	2.13	81	4.82	31	2.03	95	2.41	59	5.28	18	2.5	94	2.37
		44	89	2.82	64	2.89	95	1.68	83	4.85	82	5.6	95	2.47	79	5.2	30	2.02	94	2.89	57	5.56	18	2.35	94	2.62
		46	88	3.08	61	2.94	94	2.01	81	5.09	80	5.93	95	2.72	76	5.51	29	2.05	93	3.31	55	5.6	18	2.26	93	3.04
		48	86	3.28	59	2.82	93	2.23	80	5.47	78	6.11	94	3.08	75	5.6	29	1.99	93	3.6	53	5.5	18	2.17	92	3.36
		50	85	3.72	56	3.05	92	2.56	79	5.68	77	6.28	93	3.46	73	5.83	29	2	92	3.95	51	5.53	18	2.11	91	3.69
		52	83	3.84	54	2.87	91	2.84	77	5.88	75	6.54	93	3.82	71	6.07	29	2.06	91	4.32	49	5.57	18	2.03	90	4.02
		54	82	4.14	52	2.85	90	3.12	75	6.09	74	6.7	92	4.14	69	6.21	28	2.19	89	4.75	48	5.76	18	2.01	90	4.31
		56	80	4.15	50	2.88	89	3.46	73	6.29	72	6.78	92	4.38	68	6.3	28	2.19	89	5.06	47	5.71	18	2.02	88	4.64
		58	79	4.37	48	2.83	88	3.61	72	6.43	70	6.92	91	4.66	66	6.46	28	2.2	87	5.31	45	5.83	18	2.09	88	4.78
		60	77	4.59	46	2.83	88	3.9	70	6.72	69	7.06	90	5.02	64	6.59	28	2.18	87	5.65	44	5.89	18	1.97	87	4.98
		62	76	4.67	44	2.8	87	4.04	69	6.87	68	7.18	90	5.22	62	6.63	28	2.25	86	5.72	42	5.86	19	2.15	85	5.33
		64	74	4.86	42	2.8	86	4.21	68	6.86	66	7.22	89	5.45	61	6.66	28	2.51	84	6.1	42	5.68	19	2.1	85	5.47
		66	73	4.93	41	2.7	84	4.46	66	6.97	65	7.34	88	5.69	59	6.77	27	2.62	84	6.24	40	5.7	19	2.17	84	5.65
		68	71	5.06	39	2.59	84	4.62	65	7.13	64	7.37	87	5.99	58	6.79	27	2.69	83	6.54	40	5.86	19	2.2	83	5.8
		70	70	5.19	38	2.52	83	4.82	63	7.21	62	7.45	87	6.24	56	6.86	27	2.81	82	6.7	38	5.75	19	2.33	82	6.09
		72	69	5.35	36	2.59	82	5	62	7.29	61	7.54	86	6.47	55	6.8	28	2.91	81	6.89	37	5.58	20	2.34	81	6.17
		74	67	5.43	35	2.5	81	5.22	61	7.32	60	7.5	85	6.54	53	6.88	27	2.96	80	7.13	37	5.71	20	2.57	80	6.33
		76	66	5.52	33	2.43	80	5.36	60	7.43	58	7.55	85	6.9	52	6.88	28	3.14	79	7.33	36	5.88	20	2.49	80	6.37
		78	65	5.45	32	2.35	79	5.52	59	7.45	57	7.58	84	6.97	51	6.82	28	3.19	78	7.45	35	5.66	20	2.67	79	6.57
		80	63	5.52	31	2.32	79	5.63	57	7.51	56	7.58	83	7.13	50	6.77	27	3.33	77	7.55	34	5.71	20	2.68	78	6.69
		82	62	5.59	30	2.19	78	5.79	56	7.51	55	7.53	82	7.28	48	6.7	28	3.58	76	7.7	34	5.75	21	2.83	77	6.72
		84	61	5.61	28	2.18	77	5.97	56	7.5	54	7.52	82	7.46	47	6.75	27	3.62	75	7.72	33	5.83	21	2.93	76	6.76
		86	59	5.61	27	2.04	76	5.98	54	7.48	53	7.4	81	7.56	46	6.68	28	3.68	75	7.82	32	5.52	21	2.95	75	6.78
		88	58	5.68	26	2.03	75	6.06	53	7.54	52	7.44	80	7.71	45	6.53	28	3.83	74	7.9	32	5.68	22	3.09	75	6.98
		90	57	5.61	25	1.96	75	6.2	52	7.53	51	7.37	79	7.84	44	6.57	28	3.94	73	8.03	31	5.67	22	3.2	74	6.95

## Sheet: Fig 7b
Fig 7b Desensitization/Rechallenge		WT-945	PTH/vehicle	PTH/rechallenge	PTHrP/Veh	PTHrP/rechallenge	LA-PTH/Veh	LA-PTH/rechallenge
			6/23/18	101.2	70.9	76.4	65.2	107.1	66.2
			6/23/18	98.8	77.6	123.6	63.5	92.9	63.4
			6/30/18	81.3	102.1	101.8	88.9	100.5	73.5
			6/30/18	118.7	105.9	98.2	92.6	99.5	82.8
			7/7/18	102	76.7	98.7	85	95.2	77
			7/7/18	98	80.1	101.3	84.5	104.8	69.5
			7/13/18	107.7	80.9	105.1	95	108.3	91.7
			7/13/18	92.3	80.7	94.9	91.5	91.7	89.3
		RX485-946		PTH/vehicle	PTH/rechallenge	PTHrP/Veh	PTHrP/rechallenge	LA-PTH/Veh	LA-PTH/rechallenge
				738
			6/23/18	103.8	61.9	106.7	83.8	100.7	55.9
			6/23/18	96.2	61.9	93.3	81	99.3	55.4
			6/30/18	103.8	63.8	105.3	68.6	102.6	67.9
			6/30/18	96.2	64	94.7	69.8	97.4	68.1
			7/7/18	99.3	67.1	104.3	76.1	96.4	62.5
			7/7/18	100.7	66.1	95.7	65.1	103.6	63.7
			7/13/18	105.4	70.2	106.6	84.5	107.6	71.5
			7/13/18	94.6	68.1	93.4	80.2	92.4	73.5
		EK35-947		PTH/vehicle	PTH/rechallenge	PTHrP/Veh	PTHrP/rechallenge	LA-PTH/Veh	LA-PTH/rechallenge
				738
			6/23/18	98.2	80.2	102.8	116.3	101.8	68.1
			6/23/18	101.8	83	97.2	99.5	98.2	65.7
			6/30/18	101.1	86.5	103.1	94.6	102	85.1
			6/30/18	98.9	86.3	96.9	91.5	98	86.8
			7/7/18	101.2	84	104.5	96.3	98.5	77.9
			7/7/18	98.8	78.4	95.5	93.4	101.5	78.2
			7/13/18	100.9	94.2	104.4	118	105.8	87.6
			7/13/18	99.1	95	95.6	103.5	94.2	89.4
		YS134-948	6/23/18	102.8	85.6	81	117.2	101.7	67.3
			6/23/18	97.2	84.9	119	91.7	98.3	64.5
			6/30/18	99.1	91	103.1	103.5	96.5	83.6
			6/30/18	100.9	89.8	96.9	98.5	103.5	83.5
			7/7/18	96.6	94	105.6	114.3	98.8	75
			7/7/18	103.4	87.8	94.4	100.9	101.2	74.6
			7/13/18	104.4	100.2	107.8		94.1	98.1
			7/13/18	95.6	99.8	92.2	119.1	105.9	95.5

[truncated: 1 more sheets: Fig 8]
